# Supplementary material for: ﻿Additions to the coriaceous families Peniophoraceae and Stereaceae (Russulales): Six novel wood-inhabiting taxa in the genera Conferticium, Gloeocystidiellum, and Peniophora from southwest China
Source: MycoKeys. 2025 Mar 21;115:273–308. doi: 10.3897/mycokeys.115.147044 (PMC11953730; doi:10.3897/mycokeys.115.147044)
Supplement: XML Treatment for Conferticium tuberculatum [file mycokeys.115.147044-treatment1.xml]

<!DOCTYPE tp:taxon-treatment
  PUBLIC "-//TaxonX//DTD Taxonomic Treatment Publishing DTD v0 20100105//EN" "tax-treatment-NSO.dtd">
<tp:taxon-treatment xmlns:tp="http://www.plazi.org/taxpub"><tp:treatment-meta><kwd-group><label>Taxon classification</label><kwd>
                <named-content content-type="kingdom">Fungi</named-content>
              </kwd><kwd>
                <named-content content-type="order">Russulales</named-content>
              </kwd><kwd>
                <named-content content-type="family">Stereaceae</named-content>
              </kwd></kwd-group><mixed-citation publication-type="journal"><person-group><name><surname>Wang</surname><given-names>Lu</given-names></name><name><surname>Zhu</surname><given-names>Yonggao</given-names></name><name><surname>He</surname><given-names>Siyuan</given-names></name><name><surname>Jabeen</surname><given-names>Sana</given-names></name><name><surname>Zhao</surname><given-names>Changlin</given-names></name></person-group><article-title>﻿Additions to the coriaceous families <tp:taxon-name><tp:taxon-name-part taxon-name-part-type="family">Peniophoraceae</tp:taxon-name-part></tp:taxon-name> and <tp:taxon-name><tp:taxon-name-part taxon-name-part-type="family">Stereaceae</tp:taxon-name-part></tp:taxon-name> (<tp:taxon-name><tp:taxon-name-part taxon-name-part-type="order">Russulales</tp:taxon-name-part></tp:taxon-name>): Six novel wood-inhabiting taxa in the genera <italic><tp:taxon-name><tp:taxon-name-part taxon-name-part-type="genus" reg="Conferticium">Conferticium</tp:taxon-name-part></tp:taxon-name></italic>, <italic><tp:taxon-name><tp:taxon-name-part taxon-name-part-type="genus" reg="Gloeocystidiellum">Gloeocystidiellum</tp:taxon-name-part></tp:taxon-name></italic>, and <italic><tp:taxon-name><tp:taxon-name-part taxon-name-part-type="genus" reg="Peniophora">Peniophora</tp:taxon-name-part></tp:taxon-name></italic> from southwest China</article-title><source>MycoKeys</source><day>21</day><month>03</month><year>2025</year><volume>115</volume><fpage>273</fpage><lpage>308</lpage><pub-id pub-id-type="doi">10.3897/mycokeys.115.147044</pub-id></mixed-citation></tp:treatment-meta><tp:nomenclature><label>﻿</label><tp:taxon-name>
              <object-id xmlns:xlink="http://www.w3.org/1999/xlink" content-type="arpha" xlink:type="simple">10861E23-D144-587A-B039-D249409D0FB9</object-id>
              <tp:taxon-name-part taxon-name-part-type="genus" reg="Conferticium">Conferticium</tp:taxon-name-part>
              <tp:taxon-name-part taxon-name-part-type="species" reg="tuberculatum">tuberculatum</tp:taxon-name-part>
              <object-id xmlns:xlink="http://www.w3.org/1999/xlink" content-type="mycobank" xlink:type="simple">855872</object-id>
            </tp:taxon-name><tp:taxon-authority>L. Wang &amp; C.L. Zhao</tp:taxon-authority><tp:taxon-status xmlns:xlink="http://www.w3.org/1999/xlink" xlink:type="simple">sp. nov.</tp:taxon-status><xref ref-type="fig" rid="F5">Figs 5</xref><xref ref-type="fig" rid="F6">, 6</xref></tp:nomenclature><tp:treatment-sec sec-type="Typification" id="SECID0E6MDK"><title>Typification.</title><p>China. • Yunnan Province: Zhaotong, Daguan County, Huanglianhe Scenic Spot, GPS coordinates: <named-content xmlns:xlink="http://www.w3.org/1999/xlink" content-type="dwc:verbatimCoordinates" xlink:type="simple"><named-content content-type="geo-json" specific-use="{&#34;type&#34;:&#34;Point&#34;,&#34;coordinates&#34;:[104.533333,28.200000]}" id="NCID0EINDK" xlink:type="simple">27°72'N, 103°92'E</named-content></named-content>, altitude: 1480 m asl., on the fallen angiosperm branch, leg. C.L. Zhao, 3 Jul 2023, CLZhao 29376, GenBank: ITS = <ext-link xmlns:xlink="http://www.w3.org/1999/xlink" ext-link-type="gen" xlink:href="PQ166602" xlink:type="simple">PQ166602</ext-link>, nLSU = <ext-link xmlns:xlink="http://www.w3.org/1999/xlink" ext-link-type="gen" xlink:href="PQ295861" xlink:type="simple">PQ295861</ext-link> (<named-content xmlns:xlink="http://www.w3.org/1999/xlink" content-type="dwc:institutional_code" xlink:title="Southwest Forestry University" xlink:href="http://grbio.org/institution/southwest-forestry-college" xlink:type="simple">SWFC</named-content>!).</p></tp:treatment-sec><tp:treatment-sec sec-type="diagnosis" id="SECID0E3NDK"><title>Diagnosis.</title><p>It is characterized by coriaceous basidiomata with tuberculate hymenophore surface, a monomitic hyphal system with simple-septa generative hyphae, and ellipsoid to broadly ellipsoid basidiospores.</p></tp:treatment-sec><tp:treatment-sec sec-type="etymology" id="SECID0EBODK"><title>Etymology.</title><p><italic>Tuberculatum</italic> (Lat.): refers to the species having the tuberculate basidiomata.</p></tp:treatment-sec><tp:treatment-sec sec-type="description" id="SECID0EOODK"><title>Description.</title><p><bold><italic>Basidiomata</italic>.</bold> Annual, resupinate, closely adnate, coriaceous, without odor or taste when fresh, up to 10 cm long, 3 cm wide, and 400 μm thick. Hymenophore tuberculate, white when fresh, white to cream upon drying. Sterile margin narrow, white to cream, up to 1 mm.</p><fig id="F5" position="float" orientation="portrait"><object-id xmlns:xlink="http://www.w3.org/1999/xlink" content-type="doi" xlink:type="simple">10.3897/mycokeys.115.147044.figure5</object-id><object-id xmlns:xlink="http://www.w3.org/1999/xlink" content-type="arpha" xlink:type="simple">03E9EA40-41F6-5B11-B8BF-E3780556522A</object-id><label>Figure 5.</label><caption><p>Basidiomata of <italic><tp:taxon-name><tp:taxon-name-part taxon-name-part-type="genus" reg="Conferticium">Conferticium</tp:taxon-name-part><tp:taxon-name-part taxon-name-part-type="species" reg="tuberculatum">tuberculatum</tp:taxon-name-part></tp:taxon-name></italic> (holotype CLZhao 29376). Scale bars: 1 cm (<bold>A</bold>); 1 mm (<bold>B</bold>).</p></caption><graphic xmlns:xlink="http://www.w3.org/1999/xlink" xlink:href="mycokeys-115-273-g005.jpg" position="float" orientation="portrait" xlink:type="simple" id="oo_1287918.jpg"><uri content-type="original_file" xlink:type="simple">https://binary.pensoft.net/fig/1287918</uri></graphic></fig><p><bold><italic>Hyphal system</italic>.</bold> Monomitic; generative hyphae simple-septate, colorless, thin-walled, smooth, rarely branched, interwoven, 3–3.5 µm in diameter, <abbrev xmlns:xlink="http://www.w3.org/1999/xlink" xlink:title="Melzer’s reagent" id="ABBRID0E3PDK" xlink:type="simple">IKI</abbrev>+, <abbrev xmlns:xlink="http://www.w3.org/1999/xlink" xlink:title="cotton clue" id="ABBRID0EAQDK" xlink:type="simple">CB</abbrev>–; tissues unchanged in <abbrev xmlns:xlink="http://www.w3.org/1999/xlink" xlink:title="5% potassium hydroxide water solution" id="ABBRID0EEQDK" xlink:type="simple">KOH</abbrev>.</p><p><bold><italic>Hymenium</italic>.</bold> Gloeocystidia of two types: (1) fusiform, often with an apical appendix, flexuous, colorless, thin-walled, smooth, 34–46 × 7–9 µm; (2) clavate, colorless, thin-walled, smooth, 36–39 × 7–8 µm. Basidia subcylindrical to subclavate, slightly flexuous, with a basal simple septum and four sterigmata, 33.5–43 × 8–10 µm; basidioles numerous, in shape similar to basidia but smaller.</p><fig id="F6" position="float" orientation="portrait"><object-id xmlns:xlink="http://www.w3.org/1999/xlink" content-type="doi" xlink:type="simple">10.3897/mycokeys.115.147044.figure6</object-id><object-id xmlns:xlink="http://www.w3.org/1999/xlink" content-type="arpha" xlink:type="simple">AD71AB60-34F3-5122-ACC7-4B6921C85DAF</object-id><label>Figure 6.</label><caption><p>Microscopic structures of <italic><tp:taxon-name><tp:taxon-name-part taxon-name-part-type="genus" reg="Conferticium">Conferticium</tp:taxon-name-part><tp:taxon-name-part taxon-name-part-type="species" reg="tuberculatum">tuberculatum</tp:taxon-name-part></tp:taxon-name></italic> (holotype CLZhao 29376): basidiospores (<bold>A</bold>); basidia and basidioles (<bold>B</bold>); gloeocystidia (<bold>C</bold>); a section of the hymenium (<bold>D</bold>). Scale bars: 10 µm (<bold>A–D</bold>).</p></caption><graphic xmlns:xlink="http://www.w3.org/1999/xlink" xlink:href="mycokeys-115-273-g006.jpg" position="float" orientation="portrait" xlink:type="simple" id="oo_1287919.jpg"><uri content-type="original_file" xlink:type="simple">https://binary.pensoft.net/fig/1287919</uri></graphic></fig><p><bold><italic>Spores</italic>.</bold> Basidiospores ellipsoid to broadly ellipsoid, colorless, thin-walled, smooth, <abbrev xmlns:xlink="http://www.w3.org/1999/xlink" xlink:title="Melzer’s reagent" id="ABBRID0EYRDK" xlink:type="simple">IKI</abbrev>+, <abbrev xmlns:xlink="http://www.w3.org/1999/xlink" xlink:title="cotton clue" id="ABBRID0E3RDK" xlink:type="simple">CB</abbrev>–, (8–)8.5–11 × (5.5–)6–7.5 µm, L = 9.69 µm, W = 6.66 µm, Q = 1.46–1.58 (n = 60/2).</p></tp:treatment-sec><tp:treatment-sec sec-type="Additional specimen examined (paratype)" id="SECID0EASDK"><title>Additional specimen examined (paratype).</title><p>China. • Yunnan Province: Zhaotong, Daguan County, Huanglianhe Scenic Spot, GPS coordinates: <named-content xmlns:xlink="http://www.w3.org/1999/xlink" content-type="dwc:verbatimCoordinates" xlink:type="simple"><named-content content-type="geo-json" specific-use="{&#34;type&#34;:&#34;Point&#34;,&#34;coordinates&#34;:[104.533333,28.200000]}" id="NCID0EJSDK" xlink:type="simple">27°72'N, 103°92'E</named-content></named-content>, altitude: 1480 m asl., on the fallen angiosperm branch, leg. C.L. Zhao, 3 Jul 2023, CLZhao 29390, GenBank: ITS = <ext-link xmlns:xlink="http://www.w3.org/1999/xlink" ext-link-type="gen" xlink:href="PQ166603" xlink:type="simple">PQ166603</ext-link>, nLSU = <ext-link xmlns:xlink="http://www.w3.org/1999/xlink" ext-link-type="gen" xlink:href="PQ295862" xlink:type="simple">PQ295862</ext-link> (<named-content xmlns:xlink="http://www.w3.org/1999/xlink" content-type="dwc:institutional_code" xlink:title="Southwest Forestry University" xlink:href="http://grbio.org/institution/southwest-forestry-college" xlink:type="simple">SWFC</named-content>!).</p></tp:treatment-sec></tp:taxon-treatment>
