# Supplementary material for: ﻿Additions to the coriaceous families Peniophoraceae and Stereaceae (Russulales): Six novel wood-inhabiting taxa in the genera Conferticium, Gloeocystidiellum, and Peniophora from southwest China
Source: MycoKeys. 2025 Mar 21;115:273–308. doi: 10.3897/mycokeys.115.147044 (PMC11953730; doi:10.3897/mycokeys.115.147044)
Supplement: XML Treatment for Gloeocystidiellum cremeum [file mycokeys.115.147044-treatment2.xml]

<!DOCTYPE tp:taxon-treatment
  PUBLIC "-//TaxonX//DTD Taxonomic Treatment Publishing DTD v0 20100105//EN" "tax-treatment-NSO.dtd">
<tp:taxon-treatment xmlns:tp="http://www.plazi.org/taxpub"><tp:treatment-meta><kwd-group><label>Taxon classification</label><kwd>
                <named-content content-type="kingdom">Fungi</named-content>
              </kwd><kwd>
                <named-content content-type="order">Russulales</named-content>
              </kwd><kwd>
                <named-content content-type="family">Stereaceae</named-content>
              </kwd></kwd-group><mixed-citation publication-type="journal"><person-group><name><surname>Wang</surname><given-names>Lu</given-names></name><name><surname>Zhu</surname><given-names>Yonggao</given-names></name><name><surname>He</surname><given-names>Siyuan</given-names></name><name><surname>Jabeen</surname><given-names>Sana</given-names></name><name><surname>Zhao</surname><given-names>Changlin</given-names></name></person-group><article-title>﻿Additions to the coriaceous families <tp:taxon-name><tp:taxon-name-part taxon-name-part-type="family">Peniophoraceae</tp:taxon-name-part></tp:taxon-name> and <tp:taxon-name><tp:taxon-name-part taxon-name-part-type="family">Stereaceae</tp:taxon-name-part></tp:taxon-name> (<tp:taxon-name><tp:taxon-name-part taxon-name-part-type="order">Russulales</tp:taxon-name-part></tp:taxon-name>): Six novel wood-inhabiting taxa in the genera <italic><tp:taxon-name><tp:taxon-name-part taxon-name-part-type="genus" reg="Conferticium">Conferticium</tp:taxon-name-part></tp:taxon-name></italic>, <italic><tp:taxon-name><tp:taxon-name-part taxon-name-part-type="genus" reg="Gloeocystidiellum">Gloeocystidiellum</tp:taxon-name-part></tp:taxon-name></italic>, and <italic><tp:taxon-name><tp:taxon-name-part taxon-name-part-type="genus" reg="Peniophora">Peniophora</tp:taxon-name-part></tp:taxon-name></italic> from southwest China</article-title><source>MycoKeys</source><day>21</day><month>03</month><year>2025</year><volume>115</volume><fpage>273</fpage><lpage>308</lpage><pub-id pub-id-type="doi">10.3897/mycokeys.115.147044</pub-id></mixed-citation></tp:treatment-meta><tp:nomenclature><label>﻿</label><tp:taxon-name>
              <object-id xmlns:xlink="http://www.w3.org/1999/xlink" content-type="arpha" xlink:type="simple">AF8C0745-940E-508E-A32F-723AF965E878</object-id>
              <tp:taxon-name-part taxon-name-part-type="genus" reg="Gloeocystidiellum">Gloeocystidiellum</tp:taxon-name-part>
              <tp:taxon-name-part taxon-name-part-type="species" reg="cremeum">cremeum</tp:taxon-name-part>
              <object-id xmlns:xlink="http://www.w3.org/1999/xlink" content-type="mycobank" xlink:type="simple">855873</object-id>
            </tp:taxon-name><tp:taxon-authority>L. Wang &amp; C.L. Zhao</tp:taxon-authority><tp:taxon-status xmlns:xlink="http://www.w3.org/1999/xlink" xlink:type="simple">sp. nov.</tp:taxon-status><xref ref-type="fig" rid="F7">Figs 7</xref><xref ref-type="fig" rid="F8">, 8</xref></tp:nomenclature><tp:treatment-sec sec-type="Holotype" id="SECID0EPUDK"><title>Holotype.</title><p>China. • Yunnan Province: Zhaotong, Wumengshan National Nature Reserve, GPS coordinates: <named-content xmlns:xlink="http://www.w3.org/1999/xlink" content-type="dwc:verbatimCoordinates" xlink:type="simple"><named-content content-type="geo-json" specific-use="{&#34;type&#34;:&#34;Point&#34;,&#34;coordinates&#34;:[104.416667,28.283333]}" id="NCID0EYUDK" xlink:type="simple">27°77'N, 104°25'E</named-content></named-content>, altitude: 1900 m asl., on the fallen angiosperm branch, leg. C.L. Zhao, 20 Sep 2023, CLZhao 33623, GenBank: ITS = <ext-link xmlns:xlink="http://www.w3.org/1999/xlink" ext-link-type="gen" xlink:href="PQ287847" xlink:type="simple">PQ287847</ext-link>, nLSU = <ext-link xmlns:xlink="http://www.w3.org/1999/xlink" ext-link-type="gen" xlink:href="PQ295864" xlink:type="simple">PQ295864</ext-link> (<named-content xmlns:xlink="http://www.w3.org/1999/xlink" content-type="dwc:institutional_code" xlink:title="Southwest Forestry University" xlink:href="http://grbio.org/institution/southwest-forestry-college" xlink:type="simple">SWFC</named-content>!).</p></tp:treatment-sec><tp:treatment-sec sec-type="diagnosis" id="SECID0EMVDK"><title>Diagnosis.</title><p>It is characterized by cream membranaceous basidiomata, a monomitic hyphal system with clamped generative hyphae, thick-walled, subcylindrical to obclavate gloeocystidia, and ellipsoid to subglobose basidiospores.</p><fig id="F7" position="float" orientation="portrait"><object-id xmlns:xlink="http://www.w3.org/1999/xlink" content-type="doi" xlink:type="simple">10.3897/mycokeys.115.147044.figure7</object-id><object-id xmlns:xlink="http://www.w3.org/1999/xlink" content-type="arpha" xlink:type="simple">7ADAF709-8B8C-5E71-9CA7-7E107C44E90A</object-id><label>Figure 7.</label><caption><p>Basidiomata of <italic><tp:taxon-name><tp:taxon-name-part taxon-name-part-type="genus" reg="Gloeocystidiellum">Gloeocystidiellum</tp:taxon-name-part><tp:taxon-name-part taxon-name-part-type="species" reg="cremeum">cremeum</tp:taxon-name-part></tp:taxon-name></italic> (holotype CLZhao 33623). Scale bars: 1 cm (<bold>A</bold>); 1 mm (<bold>B</bold>).</p></caption><graphic xmlns:xlink="http://www.w3.org/1999/xlink" xlink:href="mycokeys-115-273-g007.jpg" position="float" orientation="portrait" xlink:type="simple" id="oo_1287920.jpg"><uri content-type="original_file" xlink:type="simple">https://binary.pensoft.net/fig/1287920</uri></graphic></fig></tp:treatment-sec><tp:treatment-sec sec-type="etymology" id="SECID0ENWDK"><title>Etymology.</title><p><italic>Cremeum</italic> (Lat.): refers to the species having a cream color of the hymenial surface.</p></tp:treatment-sec><tp:treatment-sec sec-type="description" id="SECID0E1WDK"><title>Description.</title><p><bold><italic>Basidiomata</italic>.</bold> Annual, resupinate, closely adnate, membranaceous, without odor or taste when fresh, up to 8.5 cm long, 2 cm wide, and 300 μm thick. Hymenophore smooth, white when fresh, white to cream upon drying. Sterile margin cream, up to 1 mm.</p><fig id="F8" position="float" orientation="portrait"><object-id xmlns:xlink="http://www.w3.org/1999/xlink" content-type="doi" xlink:type="simple">10.3897/mycokeys.115.147044.figure8</object-id><object-id xmlns:xlink="http://www.w3.org/1999/xlink" content-type="arpha" xlink:type="simple">FDF0520D-42B9-56F5-9ABF-CBE0708B3733</object-id><label>Figure 8.</label><caption><p>Microscopic structures of <italic><tp:taxon-name><tp:taxon-name-part taxon-name-part-type="genus" reg="Gloeocystidiellum">Gloeocystidiellum</tp:taxon-name-part><tp:taxon-name-part taxon-name-part-type="species" reg="cremeum">cremeum</tp:taxon-name-part></tp:taxon-name></italic> (holotype CLZhao 33623): basidiospores (<bold>A</bold>); basidia and basidioles (<bold>B</bold>); gloeocystidia (<bold>C</bold>); a section of the hymenium (<bold>D</bold>). Scale bars: 5 µm (<bold>A, B</bold>); 10 µm (<bold>C, D</bold>).</p></caption><graphic xmlns:xlink="http://www.w3.org/1999/xlink" xlink:href="mycokeys-115-273-g008.jpg" position="float" orientation="portrait" xlink:type="simple" id="oo_1287921.jpg"><uri content-type="original_file" xlink:type="simple">https://binary.pensoft.net/fig/1287921</uri></graphic></fig><p><bold><italic>Hyphal system</italic>.</bold> Monomitic; generative hyphae with clamp connections, colorless, thin-walled, smooth, branched, interwoven, 2–3 µm in diameter, <abbrev xmlns:xlink="http://www.w3.org/1999/xlink" xlink:title="Melzer’s reagent" id="ABBRID0EQYDK" xlink:type="simple">IKI</abbrev>–, <abbrev xmlns:xlink="http://www.w3.org/1999/xlink" xlink:title="cotton clue" id="ABBRID0EUYDK" xlink:type="simple">CB</abbrev>–; tissues unchanged in <abbrev xmlns:xlink="http://www.w3.org/1999/xlink" xlink:title="5% potassium hydroxide water solution" id="ABBRID0EYYDK" xlink:type="simple">KOH</abbrev>.</p><p><bold><italic>Hymenium</italic>.</bold> Gloeocystidia numerous, variable in size and shape, subcylindrical to obclavate, colorless, slightly thick-walled, smooth, mostly 70–77 × 7.5–10.5 µm. Basidia subcylindrical to subclavate, slightly flexuous, with a basal clamp connection and four sterigmata, 19–24 × 3–4.5 µm; basidioles numerous, in shape similar to basidia but smaller.</p><p><bold><italic>Spores</italic>.</bold> Basidiospores ellipsoid to subglobose, colorless, thin-walled, smooth, <abbrev xmlns:xlink="http://www.w3.org/1999/xlink" xlink:title="Melzer’s reagent" id="ABBRID0EKZDK" xlink:type="simple">IKI</abbrev>+, <abbrev xmlns:xlink="http://www.w3.org/1999/xlink" xlink:title="cotton clue" id="ABBRID0EOZDK" xlink:type="simple">CB</abbrev>–, (3.5–)4–5 × (2–)2.5–3.5 µm, L = 4.41 µm, W = 2.97 µm, Q = 1.39–1.51 (n = 90/3).</p></tp:treatment-sec><tp:treatment-sec sec-type="material" id="SECID0ESZDK"><title>Additional specimens examined (paratypes).</title><p>China. • Yunnan Province: Zhaotong, Weixin County, Tianxing National Forest Park, GPS coordinates: <named-content xmlns:xlink="http://www.w3.org/1999/xlink" content-type="dwc:verbatimCoordinates" xlink:type="simple"><named-content content-type="geo-json" specific-use="{&#34;type&#34;:&#34;Point&#34;,&#34;coordinates&#34;:[105.150000,28.083333]}" id="NCID0E2ZDK" xlink:type="simple">28°05'N, 105°09'E</named-content></named-content>, altitude: 900 m asl., on the fallen angiosperm branch, leg. C.L. Zhao, 5 Jul 2023, CLZhao 29477, GenBank: ITS = <ext-link xmlns:xlink="http://www.w3.org/1999/xlink" ext-link-type="gen" xlink:href="PQ287846" xlink:type="simple">PQ287846</ext-link>, nLSU = <ext-link xmlns:xlink="http://www.w3.org/1999/xlink" ext-link-type="gen" xlink:href="PQ295863" xlink:type="simple">PQ295863</ext-link>; • Zhaotong, Wumengshan National Nature Reserve, GPS coordinates: <named-content xmlns:xlink="http://www.w3.org/1999/xlink" content-type="dwc:verbatimCoordinates" xlink:type="simple"><named-content content-type="geo-json" specific-use="{&#34;type&#34;:&#34;Point&#34;,&#34;coordinates&#34;:[104.416667,28.283333]}" id="NCID0EN1DK" xlink:type="simple">27°77'N, 104°25'E</named-content></named-content>, altitude: 1900 m asl., on the fallen angiosperm branch, leg. C.L. Zhao, 20 Sep 2023, CLZhao 33690, GenBank: ITS = <ext-link xmlns:xlink="http://www.w3.org/1999/xlink" ext-link-type="gen" xlink:href="PQ287848" xlink:type="simple">PQ287848</ext-link> (<named-content xmlns:xlink="http://www.w3.org/1999/xlink" content-type="dwc:institutional_code" xlink:title="Southwest Forestry University" xlink:href="http://grbio.org/institution/southwest-forestry-college" xlink:type="simple">SWFC</named-content>!).</p></tp:treatment-sec></tp:taxon-treatment>
