# Supplementary material for: ﻿Additions to the coriaceous families Peniophoraceae and Stereaceae (Russulales): Six novel wood-inhabiting taxa in the genera Conferticium, Gloeocystidiellum, and Peniophora from southwest China
Source: MycoKeys. 2025 Mar 21;115:273–308. doi: 10.3897/mycokeys.115.147044 (PMC11953730; doi:10.3897/mycokeys.115.147044)
Supplement: XML Treatment for Peniophora albohymenia [file mycokeys.115.147044-treatment4.xml]

<!DOCTYPE tp:taxon-treatment
  PUBLIC "-//TaxonX//DTD Taxonomic Treatment Publishing DTD v0 20100105//EN" "tax-treatment-NSO.dtd">
<tp:taxon-treatment xmlns:tp="http://www.plazi.org/taxpub"><tp:treatment-meta><kwd-group><label>Taxon classification</label><kwd>
                <named-content content-type="kingdom">Fungi</named-content>
              </kwd><kwd>
                <named-content content-type="order">Russulales</named-content>
              </kwd><kwd>
                <named-content content-type="family">Peniophoraceae</named-content>
              </kwd></kwd-group><mixed-citation publication-type="journal"><person-group><name><surname>Wang</surname><given-names>Lu</given-names></name><name><surname>Zhu</surname><given-names>Yonggao</given-names></name><name><surname>He</surname><given-names>Siyuan</given-names></name><name><surname>Jabeen</surname><given-names>Sana</given-names></name><name><surname>Zhao</surname><given-names>Changlin</given-names></name></person-group><article-title>﻿Additions to the coriaceous families <tp:taxon-name><tp:taxon-name-part taxon-name-part-type="family">Peniophoraceae</tp:taxon-name-part></tp:taxon-name> and <tp:taxon-name><tp:taxon-name-part taxon-name-part-type="family">Stereaceae</tp:taxon-name-part></tp:taxon-name> (<tp:taxon-name><tp:taxon-name-part taxon-name-part-type="order">Russulales</tp:taxon-name-part></tp:taxon-name>): Six novel wood-inhabiting taxa in the genera <italic><tp:taxon-name><tp:taxon-name-part taxon-name-part-type="genus" reg="Conferticium">Conferticium</tp:taxon-name-part></tp:taxon-name></italic>, <italic><tp:taxon-name><tp:taxon-name-part taxon-name-part-type="genus" reg="Gloeocystidiellum">Gloeocystidiellum</tp:taxon-name-part></tp:taxon-name></italic>, and <italic><tp:taxon-name><tp:taxon-name-part taxon-name-part-type="genus" reg="Peniophora">Peniophora</tp:taxon-name-part></tp:taxon-name></italic> from southwest China</article-title><source>MycoKeys</source><day>21</day><month>03</month><year>2025</year><volume>115</volume><fpage>273</fpage><lpage>308</lpage><pub-id pub-id-type="doi">10.3897/mycokeys.115.147044</pub-id></mixed-citation></tp:treatment-meta><tp:nomenclature><label>﻿</label><tp:taxon-name>
              <object-id xmlns:xlink="http://www.w3.org/1999/xlink" content-type="arpha" xlink:type="simple">4E28AFD4-2B54-5957-8219-19FC13969953</object-id>
              <tp:taxon-name-part taxon-name-part-type="genus" reg="Peniophora">Peniophora</tp:taxon-name-part>
              <tp:taxon-name-part taxon-name-part-type="species" reg="albohymenia">albohymenia</tp:taxon-name-part>
              <object-id xmlns:xlink="http://www.w3.org/1999/xlink" content-type="mycobank" xlink:type="simple">855875</object-id>
            </tp:taxon-name><tp:taxon-authority>L. Wang &amp; C.L. Zhao</tp:taxon-authority><tp:taxon-status xmlns:xlink="http://www.w3.org/1999/xlink" xlink:type="simple">sp. nov.</tp:taxon-status><xref ref-type="fig" rid="F11">Figs 11</xref><xref ref-type="fig" rid="F12">, 12</xref></tp:nomenclature><tp:treatment-sec sec-type="Holotype" id="SECID0EMEEK"><title>Holotype.</title><p>China. • Yunnan Province: Zhaotong, Fenghuangshan National Forest Park, GPS coordinates: <named-content xmlns:xlink="http://www.w3.org/1999/xlink" content-type="dwc:verbatimCoordinates" xlink:type="simple"><named-content content-type="geo-json" specific-use="{&#34;type&#34;:&#34;Point&#34;,&#34;coordinates&#34;:[104.166667,27.500000]}" id="NCID0EVEEK" xlink:type="simple">27°30'N, 103°70'E</named-content></named-content>, altitude: 1950 m asl., on the fallen angiosperm branch, leg. C.L. Zhao, 24 Aug 2022, CLZhao 23473, GenBank: ITS = <ext-link xmlns:xlink="http://www.w3.org/1999/xlink" ext-link-type="gen" xlink:href="PQ066419" xlink:type="simple">PQ066419</ext-link>, nLSU = <ext-link xmlns:xlink="http://www.w3.org/1999/xlink" ext-link-type="gen" xlink:href="PQ295867" xlink:type="simple">PQ295867</ext-link> (<named-content xmlns:xlink="http://www.w3.org/1999/xlink" content-type="dwc:institutional_code" xlink:title="Southwest Forestry University" xlink:href="http://grbio.org/institution/southwest-forestry-college" xlink:type="simple">SWFC</named-content>!).</p></tp:treatment-sec><tp:treatment-sec sec-type="diagnosis" id="SECID0EJFEK"><title>Diagnosis.</title><p>It is characterized by white to pale pink, smooth membranaceous basidiomata, a monomitic hyphal system with simple-septa generative hyphae, and allantoid to cylindrical basidiospores.</p></tp:treatment-sec><tp:treatment-sec sec-type="etymology" id="SECID0EOFEK"><title>Etymology.</title><p><italic>Albohymenia</italic> (Lat.): refers to the species having white basidiomata.</p></tp:treatment-sec><tp:treatment-sec sec-type="description" id="SECID0E2FEK"><title>Description.</title><p><bold><italic>Basidiomata</italic>.</bold> Annual, resupinate, closely adnate, membranaceous, without odor or taste when fresh, up to 9 cm long, 3.5 cm wide, and 300 μm thick. Hymenophore smooth, white when fresh, white to pale pink upon drying. Sterile margin narrow, white, up to 1 mm.</p><fig id="F11" position="float" orientation="portrait"><object-id xmlns:xlink="http://www.w3.org/1999/xlink" content-type="doi" xlink:type="simple">10.3897/mycokeys.115.147044.figure11</object-id><object-id xmlns:xlink="http://www.w3.org/1999/xlink" content-type="arpha" xlink:type="simple">7DD3FD2D-11EB-50E3-A192-19054CC56900</object-id><label>Figure 11.</label><caption><p>Basidiomata of <italic><tp:taxon-name><tp:taxon-name-part taxon-name-part-type="genus" reg="Peniophora">Peniophora</tp:taxon-name-part><tp:taxon-name-part taxon-name-part-type="species" reg="albohymenia">albohymenia</tp:taxon-name-part></tp:taxon-name></italic> (holotype CLZhao 23473). Scale bars: 1 cm (<bold>A</bold>); 1 mm (<bold>B</bold>).</p></caption><graphic xmlns:xlink="http://www.w3.org/1999/xlink" xlink:href="mycokeys-115-273-g011.jpg" position="float" orientation="portrait" xlink:type="simple" id="oo_1287924.jpg"><uri content-type="original_file" xlink:type="simple">https://binary.pensoft.net/fig/1287924</uri></graphic></fig><p><bold><italic>Hyphal system</italic>.</bold> Monomitic; generative hyphae with simple-septa, colorless, slightly thick-walled, smooth, rarely branched and septate, more or less parallel to substrate, 4–4.5 µm in diameter, <abbrev xmlns:xlink="http://www.w3.org/1999/xlink" xlink:title="Melzer’s reagent" id="ABBRID0EJHEK" xlink:type="simple">IKI</abbrev>–, <abbrev xmlns:xlink="http://www.w3.org/1999/xlink" xlink:title="cotton clue" id="ABBRID0ENHEK" xlink:type="simple">CB</abbrev>–; tissues unchanged in <abbrev xmlns:xlink="http://www.w3.org/1999/xlink" xlink:title="5% potassium hydroxide water solution" id="ABBRID0ERHEK" xlink:type="simple">KOH</abbrev>.</p><p><bold><italic>Hymenium</italic>.</bold> Cystidia of two types: (1) Gloeocystidia fusiform, flexuous, colorless, thin-walled, smooth, 31.5–35.5 × 6–7 µm; (2) Lamprocystidia abundant, subulate to subcylindrical, heavily encrusted with crystals in the middle and upper parts, thin-walled, colorless, embedded or projecting beyond the hymenium, with a basal simple-septum, 31–42 × 10–13.5 µm. Basidia subcylindrical to subclavate, slightly flexuous, with a basal simple septum and four sterigmata, 23.5–26 × 4.5–6 µm; basidioles numerous, in shape similar to basidia but slightly smaller.</p><fig id="F12" position="float" orientation="portrait"><object-id xmlns:xlink="http://www.w3.org/1999/xlink" content-type="doi" xlink:type="simple">10.3897/mycokeys.115.147044.figure12</object-id><object-id xmlns:xlink="http://www.w3.org/1999/xlink" content-type="arpha" xlink:type="simple">06165A7F-4D38-5133-9515-00D3C407DD67</object-id><label>Figure 12.</label><caption><p>Microscopic structures of <italic><tp:taxon-name><tp:taxon-name-part taxon-name-part-type="genus" reg="Peniophora">Peniophora</tp:taxon-name-part><tp:taxon-name-part taxon-name-part-type="species" reg="albohymenia">albohymenia</tp:taxon-name-part></tp:taxon-name></italic> (holotype CLZhao 23473): basidiospores (<bold>A</bold>); basidia and basidioles (<bold>B</bold>); lamprocystidia (<bold>C</bold>); gloeocystidia (<bold>D</bold>); a section of the hymenium (<bold>E</bold>). Scale bars: 10 µm (<bold>A–E</bold>).</p></caption><graphic xmlns:xlink="http://www.w3.org/1999/xlink" xlink:href="mycokeys-115-273-g012.jpg" position="float" orientation="portrait" xlink:type="simple" id="oo_1287925.jpg"><uri content-type="original_file" xlink:type="simple">https://binary.pensoft.net/fig/1287925</uri></graphic></fig><p><bold><italic>Spores</italic>.</bold> Basidiospores allantoid to cylindrical, colorless, thin-walled, smooth, <abbrev xmlns:xlink="http://www.w3.org/1999/xlink" xlink:title="Melzer’s reagent" id="ABBRID0EHJEK" xlink:type="simple">IKI</abbrev>–, <abbrev xmlns:xlink="http://www.w3.org/1999/xlink" xlink:title="cotton clue" id="ABBRID0ELJEK" xlink:type="simple">CB</abbrev>–, (7–)8.5–11(–11.5) × 3–4.5(–5) µm, L = 9.65 µm, W = 3.93 µm, Q = 2.46 (n = 30/1).</p></tp:treatment-sec></tp:taxon-treatment>
