# Supplementary material for: ﻿Additions to the coriaceous families Peniophoraceae and Stereaceae (Russulales): Six novel wood-inhabiting taxa in the genera Conferticium, Gloeocystidiellum, and Peniophora from southwest China
Source: MycoKeys. 2025 Mar 21;115:273–308. doi: 10.3897/mycokeys.115.147044 (PMC11953730; doi:10.3897/mycokeys.115.147044)
Supplement: XML Treatment for Peniophora punctata [file mycokeys.115.147044-treatment6.xml]

<!DOCTYPE tp:taxon-treatment
  PUBLIC "-//TaxonX//DTD Taxonomic Treatment Publishing DTD v0 20100105//EN" "tax-treatment-NSO.dtd">
<tp:taxon-treatment xmlns:tp="http://www.plazi.org/taxpub"><tp:treatment-meta><kwd-group><label>Taxon classification</label><kwd>
                <named-content content-type="kingdom">Fungi</named-content>
              </kwd><kwd>
                <named-content content-type="order">Russulales</named-content>
              </kwd><kwd>
                <named-content content-type="family">Peniophoraceae</named-content>
              </kwd></kwd-group><mixed-citation publication-type="journal"><person-group><name><surname>Wang</surname><given-names>Lu</given-names></name><name><surname>Zhu</surname><given-names>Yonggao</given-names></name><name><surname>He</surname><given-names>Siyuan</given-names></name><name><surname>Jabeen</surname><given-names>Sana</given-names></name><name><surname>Zhao</surname><given-names>Changlin</given-names></name></person-group><article-title>﻿Additions to the coriaceous families <tp:taxon-name><tp:taxon-name-part taxon-name-part-type="family">Peniophoraceae</tp:taxon-name-part></tp:taxon-name> and <tp:taxon-name><tp:taxon-name-part taxon-name-part-type="family">Stereaceae</tp:taxon-name-part></tp:taxon-name> (<tp:taxon-name><tp:taxon-name-part taxon-name-part-type="order">Russulales</tp:taxon-name-part></tp:taxon-name>): Six novel wood-inhabiting taxa in the genera <italic><tp:taxon-name><tp:taxon-name-part taxon-name-part-type="genus" reg="Conferticium">Conferticium</tp:taxon-name-part></tp:taxon-name></italic>, <italic><tp:taxon-name><tp:taxon-name-part taxon-name-part-type="genus" reg="Gloeocystidiellum">Gloeocystidiellum</tp:taxon-name-part></tp:taxon-name></italic>, and <italic><tp:taxon-name><tp:taxon-name-part taxon-name-part-type="genus" reg="Peniophora">Peniophora</tp:taxon-name-part></tp:taxon-name></italic> from southwest China</article-title><source>MycoKeys</source><day>21</day><month>03</month><year>2025</year><volume>115</volume><fpage>273</fpage><lpage>308</lpage><pub-id pub-id-type="doi">10.3897/mycokeys.115.147044</pub-id></mixed-citation></tp:treatment-meta><tp:nomenclature><label>﻿</label><tp:taxon-name>
              <object-id xmlns:xlink="http://www.w3.org/1999/xlink" content-type="arpha" xlink:type="simple">A7AE0472-AB0C-5133-8CB4-D69893578535</object-id>
              <tp:taxon-name-part taxon-name-part-type="genus" reg="Peniophora">Peniophora</tp:taxon-name-part>
              <tp:taxon-name-part taxon-name-part-type="species" reg="punctata">punctata</tp:taxon-name-part>
              <object-id xmlns:xlink="http://www.w3.org/1999/xlink" content-type="mycobank" xlink:type="simple">855877</object-id>
            </tp:taxon-name><tp:taxon-authority>L. Wang &amp; C.L. Zhao</tp:taxon-authority><tp:taxon-status xmlns:xlink="http://www.w3.org/1999/xlink" xlink:type="simple">sp. nov.</tp:taxon-status><xref ref-type="fig" rid="F15">Figs 15</xref><xref ref-type="fig" rid="F16">, 16</xref></tp:nomenclature><tp:treatment-sec sec-type="Holotype" id="SECID0EWREK"><title>Holotype.</title><p>China. • Yunnan Province: Zhaotong, Xiaocaoba, Wumengshan National Nature Reserve, GPS coordinates: <named-content xmlns:xlink="http://www.w3.org/1999/xlink" content-type="dwc:verbatimCoordinates" xlink:type="simple"><named-content content-type="geo-json" specific-use="{&#34;type&#34;:&#34;Point&#34;,&#34;coordinates&#34;:[104.416667,28.283333]}" id="NCID0E6REK" xlink:type="simple">27°77'N, 104°25'E</named-content></named-content>, altitude: 1900 m asl., on the fallen angiosperm branch, leg. C.L. Zhao, 21 Sep 2023, CLZhao 33769, GenBank: ITS = <ext-link xmlns:xlink="http://www.w3.org/1999/xlink" ext-link-type="gen" xlink:href="PQ066418" xlink:type="simple">PQ066418</ext-link> (<named-content xmlns:xlink="http://www.w3.org/1999/xlink" content-type="dwc:institutional_code" xlink:title="Southwest Forestry University" xlink:href="http://grbio.org/institution/southwest-forestry-college" xlink:type="simple">SWFC</named-content>!).</p></tp:treatment-sec><tp:treatment-sec sec-type="diagnosis" id="SECID0EOSEK"><title>Diagnosis.</title><p>It is characterized by pink to slightly purple, cushion-shaped, smooth membranaceous basidiomata, a monomitic hyphal system with simple-septa, thick-walled generative hyphae, and allantoid basidiospores.</p></tp:treatment-sec><tp:treatment-sec sec-type="etymology" id="SECID0ETSEK"><title>Etymology.</title><p><italic>Punctata</italic> (Lat.): refers to the species having cushion-shaped basidiomata.</p></tp:treatment-sec><tp:treatment-sec sec-type="description" id="SECID0EATEK"><title>Description.</title><p><bold><italic>Basidiomata</italic>.</bold> Annual, resupinate, closely adnate, cushion-shaped, membranaceous, without odor or taste when fresh, up to 3 cm long, 1.5 cm wide, and 300 μm thick. Hymenophore smooth, pink to slightly purple when fresh, purple upon drying. Sterile margin narrow, white to vinaceous, up to 1 mm.</p><fig id="F15" position="float" orientation="portrait"><object-id xmlns:xlink="http://www.w3.org/1999/xlink" content-type="doi" xlink:type="simple">10.3897/mycokeys.115.147044.figure15</object-id><object-id xmlns:xlink="http://www.w3.org/1999/xlink" content-type="arpha" xlink:type="simple">ECDF2F03-62DC-5C64-A0CE-F5524CFD9D07</object-id><label>Figure 15.</label><caption><p>Basidiomata of <italic><tp:taxon-name><tp:taxon-name-part taxon-name-part-type="genus" reg="Peniophora">Peniophora</tp:taxon-name-part><tp:taxon-name-part taxon-name-part-type="species" reg="punctata">punctata</tp:taxon-name-part></tp:taxon-name></italic> (holotype CLZhao 33769). Scale bars: 1 cm (<bold>A</bold>); 1 mm (<bold>B</bold>).</p></caption><graphic xmlns:xlink="http://www.w3.org/1999/xlink" xlink:href="mycokeys-115-273-g015.jpg" position="float" orientation="portrait" xlink:type="simple" id="oo_1287928.jpg"><uri content-type="original_file" xlink:type="simple">https://binary.pensoft.net/fig/1287928</uri></graphic></fig><p><bold><italic>Hyphal system</italic>.</bold> Monomitic; generative hyphae with simple-septa, colorless, slightly thick-walled, smooth, rarely branched, rarely septate, more or less parallel to substrate, 2.5–3.5 µm in diameter, <abbrev xmlns:xlink="http://www.w3.org/1999/xlink" xlink:title="Melzer’s reagent" id="ABBRID0EOUEK" xlink:type="simple">IKI</abbrev>–, <abbrev xmlns:xlink="http://www.w3.org/1999/xlink" xlink:title="cotton clue" id="ABBRID0ESUEK" xlink:type="simple">CB</abbrev>–; tissues unchanged in <abbrev xmlns:xlink="http://www.w3.org/1999/xlink" xlink:title="5% potassium hydroxide water solution" id="ABBRID0EWUEK" xlink:type="simple">KOH</abbrev>.</p><p><bold><italic>Hymenium</italic>.</bold> Cystidia of two types: (1) Gloeocystidia fusiform or subclavate, slightly flexuous, colorless, slightly thick-walled, smooth, 31.5–51.5 × 6–8 µm; (2) Lamprocystidia abundant, subulate to subcylindrical, heavily encrusted with crystals in the middle and upper parts, thin-walled, colorless, embedded or projecting beyond the hymenium, with a basal simple septum, 36–39 × 8.5–12.5 µm. Basidia subcylindrical to subclavate, slightly flexuous, with a basal simple septum and four sterigmata, 18–21.5 × 3–4.5 µm; basidioles numerous, in shape similar to basidia but slightly smaller.</p><fig id="F16" position="float" orientation="portrait"><object-id xmlns:xlink="http://www.w3.org/1999/xlink" content-type="doi" xlink:type="simple">10.3897/mycokeys.115.147044.figure16</object-id><object-id xmlns:xlink="http://www.w3.org/1999/xlink" content-type="arpha" xlink:type="simple">F28A8F41-5F9F-5536-ACDB-BFE57C454CE2</object-id><label>Figure 16.</label><caption><p>Microscopic structures of <italic><tp:taxon-name><tp:taxon-name-part taxon-name-part-type="genus" reg="Peniophora">Peniophora</tp:taxon-name-part><tp:taxon-name-part taxon-name-part-type="species" reg="punctata">punctata</tp:taxon-name-part></tp:taxon-name></italic> (holotype CLZhao 33769): basidiospores (<bold>A</bold>); basidia and basidioles (<bold>B</bold>); lamprocystidia (<bold>C</bold>); gloeocystidia (<bold>D</bold>); a section of the hymenium (<bold>E</bold>). Scale bars: 10 µm (<bold>A–E</bold>).</p></caption><graphic xmlns:xlink="http://www.w3.org/1999/xlink" xlink:href="mycokeys-115-273-g016.jpg" position="float" orientation="portrait" xlink:type="simple" id="oo_1287929.jpg"><uri content-type="original_file" xlink:type="simple">https://binary.pensoft.net/fig/1287929</uri></graphic></fig><p><bold><italic>Spores</italic>.</bold> Basidiospores allantoid, colorless, thin-walled, smooth, <abbrev xmlns:xlink="http://www.w3.org/1999/xlink" xlink:title="Melzer’s reagent" id="ABBRID0EMWEK" xlink:type="simple">IKI</abbrev>–, <abbrev xmlns:xlink="http://www.w3.org/1999/xlink" xlink:title="cotton clue" id="ABBRID0EQWEK" xlink:type="simple">CB</abbrev>–, 5–7(–7.5) × 1.5–2.5 µm, L = 6.08 µm, W = 2.22 µm, Q = 2.73 (n = 30/1).</p></tp:treatment-sec></tp:taxon-treatment>
